# Supplementary material for: A new deep-reef scorpionfish (Teleostei, Scorpaenidae, Scorpaenodes) from the southern Caribbean with comments on depth distributions and relationships of western Atlantic members of the genus
Source: Zookeys. 2016 Jul 21;(606):141–58. doi: 10.3897/zookeys.606.8590 (PMC4978015; doi:10.3897/zookeys.606.8590)
Supplement: XML Treatment for Scorpaenodes barrybrowni [file zookeys.606.8590-treatment1.xml]

<!DOCTYPE tp:taxon-treatment
  PUBLIC "-//TaxonX//DTD Taxonomic Treatment Publishing DTD v0 20100105//EN" "tax-treatment-NSO.dtd">
<tp:taxon-treatment xmlns:tp="http://www.plazi.org/taxpub"><tp:treatment-meta><kwd-group><label>Taxon classification</label><kwd><named-content content-type="kingdom">Animalia</named-content></kwd><kwd><named-content content-type="order">Scorpaeniformes</named-content></kwd><kwd><named-content content-type="family">Scorpaenidae</named-content></kwd></kwd-group><mixed-citation publication-type="journal"><person-group><name><surname>Baldwin</surname><given-names>Carole C.</given-names></name><name><surname>Pitassy</surname><given-names>Diane E.</given-names></name><name><surname>Robertson</surname><given-names>D. Ross</given-names></name></person-group><article-title>A new deep-reef scorpionfish (<tp:taxon-name><tp:taxon-name-part taxon-name-part-type="subclass">Teleostei</tp:taxon-name-part></tp:taxon-name>, <tp:taxon-name><tp:taxon-name-part taxon-name-part-type="family">Scorpaenidae</tp:taxon-name-part></tp:taxon-name>, <italic><tp:taxon-name><tp:taxon-name-part taxon-name-part-type="genus">Scorpaenodes</tp:taxon-name-part></tp:taxon-name></italic>) from the southern Caribbean with comments on depth distributions and relationships of western Atlantic members of the genus</article-title><source>Zookeys</source><day>21</day><month>7</month><year>2016</year><volume>2016</volume><issue>606</issue><fpage>141</fpage><lpage>158</lpage><pub-id pub-id-type="doi">10.3897/zookeys.606.8590</pub-id></mixed-citation></tp:treatment-meta><tp:nomenclature><tp:taxon-name>
              <tp:taxon-name-part taxon-name-part-type="genus">Scorpaenodes</tp:taxon-name-part>
              <tp:taxon-name-part taxon-name-part-type="species">barrybrowni</tp:taxon-name-part>
              <object-id xmlns:xlink="http://www.w3.org/1999/xlink" content-type="zoobank" xlink:type="simple">http://zoobank.org/7511A771-86F4-46D2-8CBF-2B3C28755C94</object-id>
            </tp:taxon-name><tp:taxon-authority>Pitassy &amp; Baldwin</tp:taxon-authority><tp:taxon-status xmlns:xlink="http://www.w3.org/1999/xlink" xlink:type="simple">sp. n.</tp:taxon-status><xref ref-type="fig" rid="F1">Figs 1</xref><xref ref-type="fig" rid="F2">, 2A</xref></tp:nomenclature><tp:treatment-sec sec-type="type locality" id="SECID0E4PAC"><title>Type locality.</title><p>Curaçao, eastward of Substation Curaçao downline, <named-content xmlns:xlink="http://www.w3.org/1999/xlink" content-type="dwc:verbatimCoordinates" xlink:type="simple"><named-content content-type="geo-json" specific-use="{&#34;type&#34;:&#34;Point&#34;,&#34;coordinates&#34;:[-68.899100,12.083200]}" id="NCID0EHAAE" xlink:type="simple">12.0832°N, 68.8991°W</named-content></named-content>, D. R. Robertson, B. Brandt, A. Driskell, R. Loendersloot, K. Stewart, 30 May 2011.</p></tp:treatment-sec><tp:treatment-sec sec-type="Holotype" id="SECID0EMAAE"><title>Holotype.</title><p>
              <named-content xmlns:xlink="http://www.w3.org/1999/xlink" content-type="dwc:institutional_code" xlink:type="simple">USNM</named-content> 406390, Smithsonian DNA number <ext-link xmlns:xlink="http://www.w3.org/1999/xlink" ext-link-type="gen" xlink:href="CUR11390" xlink:type="simple">CUR11390</ext-link>, 37.1 mm SL, <italic>Curasub</italic> submersible, sta. 11-5, Curaçao, eastward of Substation Curaçao downline, <named-content xmlns:xlink="http://www.w3.org/1999/xlink" content-type="dwc:verbatimCoordinates" xlink:type="simple"><named-content content-type="geo-json" specific-use="{&#34;type&#34;:&#34;Point&#34;,&#34;coordinates&#34;:[-68.899100,12.083200]}" id="NCID0EHBAE" xlink:type="simple">12.0832°N, 68.8991°W</named-content></named-content>, 95–160 m, 30 May 2011, D. R. Robertson, B. Brandt, A. Driskell, R. Loendersloot, K. Stewart.</p></tp:treatment-sec><tp:treatment-sec sec-type="Paratypes" id="SECID0EMBAE"><title>Paratypes.</title><p>
              <named-content xmlns:xlink="http://www.w3.org/1999/xlink" content-type="dwc:institutional_code" xlink:type="simple">USNM</named-content> 406138, Smithsonian DNA number <ext-link xmlns:xlink="http://www.w3.org/1999/xlink" ext-link-type="gen" xlink:href="CUR11138" xlink:type="simple">CUR11138</ext-link>, 30.4 mm SL, <italic>Curasub</italic> submersible, sta.11-02, Curaçao, off Substation Curaçao downline, <named-content xmlns:xlink="http://www.w3.org/1999/xlink" content-type="dwc:verbatimCoordinates" xlink:type="simple"><named-content content-type="geo-json" specific-use="{&#34;type&#34;:&#34;Point&#34;,&#34;coordinates&#34;:[-68.899100,12.083200]}" id="NCID0EHCAE" xlink:type="simple">12.0832°N 68.8991°W</named-content></named-content>, 137–146 m, 23 May 2011, C. Baldwin, D. R. Robertson, A. Schrier, B. Brandt; <named-content xmlns:xlink="http://www.w3.org/1999/xlink" content-type="dwc:institutional_code" xlink:type="simple">CAS</named-content> 241446, Smithsonian DNA number <ext-link xmlns:xlink="http://www.w3.org/1999/xlink" ext-link-type="gen" xlink:href="CUR13257" xlink:type="simple">CUR13257</ext-link>, 38.1 mm SL, <italic>Curasub</italic> submersible, sta. 13-14, Curaçao, off Substation Curaçao downline, <named-content xmlns:xlink="http://www.w3.org/1999/xlink" content-type="dwc:verbatimCoordinates" xlink:type="simple"><named-content content-type="geo-json" specific-use="{&#34;type&#34;:&#34;Point&#34;,&#34;coordinates&#34;:[-68.899100,12.083200]}" id="NCID0EJDAE" xlink:type="simple">12.0832°N, 68.8991°W</named-content></named-content>, 135 m, 9 August 2013, C. Baldwin, D. R. Robertson, A. Driskell, B. van Bebber; <named-content xmlns:xlink="http://www.w3.org/1999/xlink" content-type="dwc:institutional_code" xlink:type="simple">USNM</named-content> 430028, Smithsonian DNA number <ext-link xmlns:xlink="http://www.w3.org/1999/xlink" ext-link-type="gen" xlink:href="CUR13322" xlink:type="simple">CUR13322</ext-link>, <!--PageBreak-->30.7 mm SL, <italic>Curasub</italic> submersible, sta. 13-31, Curaçao, west of Substation Curaçao downline, <named-content xmlns:xlink="http://www.w3.org/1999/xlink" content-type="dwc:verbatimCoordinates" xlink:type="simple"><named-content content-type="geo-json" specific-use="{&#34;type&#34;:&#34;Point&#34;,&#34;coordinates&#34;:[-68.899100,12.083200]}" id="NCID0EGEAE" xlink:type="simple">12.0832°N, 68.8991°W</named-content></named-content>, 223–235 m, 1 November 2013, C. Baldwin, D. R. Robertson, B. Brandt, C. Castillo; <named-content xmlns:xlink="http://www.w3.org/1999/xlink" content-type="dwc:institutional_code" xlink:type="simple">USNM</named-content> 426717, Smithsonian DNA number <ext-link xmlns:xlink="http://www.w3.org/1999/xlink" ext-link-type="gen" xlink:href="CUR13179" xlink:type="simple">CUR13179</ext-link>, 46.6 mm SL, <italic>Curasub</italic> submersible, Dive 2, Kralendijk, Bonaire City Dock, <named-content xmlns:xlink="http://www.w3.org/1999/xlink" content-type="dwc:verbatimCoordinates" xlink:type="simple"><named-content content-type="geo-json" specific-use="{&#34;type&#34;:&#34;Point&#34;,&#34;coordinates&#34;:[-68.282900,12.150000]}" id="NCID0EBFAE" xlink:type="simple">12.1500°N, 68.2829°W</named-content></named-content>, 114 m, 30 May 2013, C. Baldwin, A. Schrier, B. van Bebber, T. Christiaan.</p></tp:treatment-sec><tp:treatment-sec sec-type="Non-type specimens" id="SECID0EGFAE"><title>Non-type specimens.</title><p>
              <named-content xmlns:xlink="http://www.w3.org/1999/xlink" content-type="dwc:institutional_code" xlink:type="simple">USNM</named-content> 438436, Smithsonian DNA number <ext-link xmlns:xlink="http://www.w3.org/1999/xlink" ext-link-type="gen" xlink:href="DOM16034" xlink:type="simple">DOM16034</ext-link>, 50.0 mm SL, <italic>Curasub</italic> submersible, sta. 16-11, Dominica, Prince Rupert Bay, <named-content xmlns:xlink="http://www.w3.org/1999/xlink" content-type="dwc:verbatimCoordinates" xlink:type="simple"><named-content content-type="geo-json" specific-use="{&#34;type&#34;:&#34;Point&#34;,&#34;coordinates&#34;:[-60.464100,15.555100]}" id="NCID0EBGAE" xlink:type="simple">15.5551°N, 60.4641°W</named-content></named-content> to <named-content xmlns:xlink="http://www.w3.org/1999/xlink" content-type="dwc:verbatimCoordinates" xlink:type="simple"><named-content content-type="geo-json" specific-use="{&#34;type&#34;:&#34;Point&#34;,&#34;coordinates&#34;:[-61.474500,15.562400]}" id="NCID0EJGAE" xlink:type="simple">15.5624°N, 61.4745°W</named-content></named-content>, 146 m, 7 March 2016, C. Baldwin, B. Van Bebber, A. Schrier, B. Hoeksema; <named-content xmlns:xlink="http://www.w3.org/1999/xlink" content-type="dwc:institutional_code" xlink:type="simple">USNM</named-content> 438437, Smithsonian DNA number <ext-link xmlns:xlink="http://www.w3.org/1999/xlink" ext-link-type="gen" xlink:href="DOM16086" xlink:type="simple">DOM16086</ext-link>, 45.0 mm SL, <italic>Curasub</italic> submersible, sta. 16-15, Dominica, Prince Rubert Bay, <named-content xmlns:xlink="http://www.w3.org/1999/xlink" content-type="dwc:verbatimCoordinates" xlink:type="simple"><named-content content-type="geo-json" specific-use="{&#34;type&#34;:&#34;Point&#34;,&#34;coordinates&#34;:[-61.474600,15.555100]}" id="NCID0EEHAE" xlink:type="simple">15.5551°N, 61.4746°W</named-content></named-content>, depth not recorded, 10 March 2016, A. Schrier, B. Van Bebber, D. Felder, A. Collins.</p></tp:treatment-sec><tp:treatment-sec sec-type="diagnosis" id="SECID0EJHAE"><title>Diagnosis.</title><p>A species of <italic><tp:taxon-name><tp:taxon-name-part taxon-name-part-type="genus">Scorpaenodes</tp:taxon-name-part></tp:taxon-name></italic> distinguished by the following combination of characters: dorsal-fin soft rays 8; pectoral-fin rays 16–17, rays 11–12 (from uppermost ray) noticeably longer than rest in smallest four type specimens; caudal-fin rays 25–27; vertebrae 24 (8 precaudal + 16 caudal); spines on suborbital ridge 4 (rarely 5); <!--PageBreak-->secondary suborbital ridge spines absent; two prominent round to oblong pores in suborbital sensory canal immediately ventral to suborbital ridge; coronal, interorbital, upper post temporal and postorbital spines absent; lateral line incomplete, 8-10 pored scales extending from behind supracleithral spine to mid body; cirri associated with nasal, supraocular, and parietal spines and present on posteroventral projection of lacrimal and upper left quadrant of orbit; no cirri associated with postocular, tympanic, supracleithral, and lower posttemporal spines; body relatively elongate, depth at origin of dorsal fin 30–32% SL, depth at caudal peduncle 9–10% SL. Color in life bright orange-red with several reddish-brown bars on posterior portion of trunk; pectoral fin with vivid yellow spots interspersed with bright orange-red spots.</p></tp:treatment-sec><tp:treatment-sec sec-type="description" id="SECID0EAIAE"><title>Description.</title><p>Dorsal fin XIII, 8, last soft ray split to base but supported in serial association by a single pterygiophore. Anal fin III, 5, last soft ray split to base but serially supported by single pterygiophore. Pectoral-fin rays 16–17, 17 (left)/17 (right) in holotype and three paratypes, 17/16 in one paratype. Upper-limb gill rakers 5–6 (2 rakers and 3–4 rudiments), lower limb 9–12 (8–9 rakers and 1–3 rudiments) = 14–18 total, 6 + 12 = 18 in holotype. Vertical scale rows 34–45, 41 in holotype. Pored lateral-line scales 8–10, 9 in holotype, scales extending from behind supracleithral spine to mid body. Vertebrae 8 + 16 = 24.</p><p>Morphometric data for type material given in Table <xref ref-type="table" rid="T1">1</xref>. In the following, condition in holotype given in parentheses. Head large, length 44–48% SL (48% SL). Snout length 12–14% SL (12%), slightly shorter than orbit diameter, 14–15% SL (14%). Posterior portion of lacrimal with two somewhat rounded, ventrally directed projections. Suborbital ridge usually with 4, rarely 5, laterally directed spines (4), first at level of anterior rim of eye, second just posterior to center of eye, third and fourth posterior to orbit; spines positioned close together, with fourth spine at terminal end of suborbital ridge. Fifth spine, when present, appearing supplemental to fourth suborbital spine. Secondary suborbital ridge or spines absent. The two, large, suborbital pores positioned just below bases of second and third suborbital spines. Preopercle with 4 or 5 spines on posterior margin (5); uppermost spine largest, directed posteriorly, and in line with spines present on suborbital ridge. A conspicuous supplemental spine located immediately anterior to uppermost preopercular spine, and shafts of the two spines may appear merged with more or less distinct points; second preopercular spine sharp, located immediately ventral to first, and noticeably smaller than first and third spines; third spine more triangular in appearance, less sharp, directed posteroventrally; fourth spine similar in size or smaller than third, both directed ventrally; fifth spine rudimentary. Opercle with two pointed spines. Postocular, tympanic, parietal, nuchal, supracleithral, lower posttemporal, pterotic, and cleithral spines present, strongly developed, and with sharp points. Nasal, preocular, supraocular, and sphenotic spines distinct and pointed but diminutive relative to aforementioned spines. Interorbital ridges miniscule, lacking spines. Coronal, upper temporal, and postorbital spines absent. Cirri associated with nasal, supraocular, and parietal spines and present on posteroventral projection of lacrimal and upper left quadrant of eye. Cirri present or absent in association with preocular, nuchal, and second suborbital spines, and <!--PageBreak-->anteriormost of the two ventral lacrimal projections. Cirri branched or unbranched at distal tips. Supraocular cirrus noticeably longer than others. Various fleshy lappets may be present on body, especially adjacent to lateral line. No cirri on ventral surface of mandible. Anterior nostril in short tube with broad, well-developed nasal flap/cirrus on posterior margin. Posterior nostril in short tube formed posteriorly by orbit and anteriorly by sheath of transparent skin.</p><table-wrap id="T1" position="float" orientation="portrait"><label>Table 1.</label><caption><p>Morphometric characters of <italic><tp:taxon-name><tp:taxon-name-part taxon-name-part-type="genus">Scorpaenodes</tp:taxon-name-part> <tp:taxon-name-part taxon-name-part-type="species">barrybrowni</tp:taxon-name-part></tp:taxon-name></italic>, sp. n., expressed as percentages of standard length. Means (in parentheses) include values of the holotype.</p></caption><table id="TID0E64AE" rules="all"><tbody><tr><th rowspan="2" colspan="1"/><th rowspan="1" colspan="1">HOLOTYPE</th><th rowspan="1" colspan="1">PARATYPES</th></tr><tr><th rowspan="1" colspan="1">
                      <named-content xmlns:xlink="http://www.w3.org/1999/xlink" content-type="dwc:institutional_code" xlink:type="simple">USNM</named-content> 406390</th><th rowspan="1" colspan="1">n = 4</th></tr><tr><td rowspan="1" colspan="1">Standard length (mm)</td><td rowspan="1" colspan="1">37.1</td><td rowspan="1" colspan="1">30.4–46.6</td></tr><tr><td rowspan="1" colspan="1">Head length</td><td rowspan="1" colspan="1">47.7</td><td rowspan="1" colspan="1">44.4–46.0 (45.9)</td></tr><tr><td rowspan="1" colspan="1">Snout length</td><td rowspan="1" colspan="1">12.1</td><td rowspan="1" colspan="1">11.5–13.6 (12.4)</td></tr><tr><td rowspan="1" colspan="1">Orbit diameter</td><td rowspan="1" colspan="1">14.0</td><td rowspan="1" colspan="1">13.5–14.5 (13.9)</td></tr><tr><td rowspan="1" colspan="1">Interorbital width</td><td rowspan="1" colspan="1">4.7</td><td rowspan="1" colspan="1">4.3–5.4 (4.8)</td></tr><tr><td rowspan="1" colspan="1">Body depth</td><td rowspan="1" colspan="1">31.0</td><td rowspan="1" colspan="1">30.0–32.2 (31.1)</td></tr><tr><td rowspan="1" colspan="1">Caudal peduncle depth</td><td rowspan="1" colspan="1">9.9</td><td rowspan="1" colspan="1">8.9–10.0 (9.6)</td></tr><tr><td rowspan="1" colspan="1">Caudal peduncle width</td><td rowspan="1" colspan="1">14.5</td><td rowspan="1" colspan="1">13.9–16.6 (14.9)</td></tr><tr><td rowspan="1" colspan="1">Upper jaw length</td><td rowspan="1" colspan="1">24.0</td><td rowspan="1" colspan="1">21.9–23.4 (22.9)</td></tr><tr><td rowspan="1" colspan="1">Pre-Pelvic length</td><td rowspan="1" colspan="1">41.0</td><td rowspan="1" colspan="1">37.7–39.8 (39.3)</td></tr><tr><td rowspan="1" colspan="1">Pre-Dorsal length</td><td rowspan="1" colspan="1">45.1</td><td rowspan="1" colspan="1">42.9–46.4 (44.8)</td></tr><tr><td rowspan="1" colspan="1">Pre-Anal length</td><td rowspan="1" colspan="1">76.3</td><td rowspan="1" colspan="1">71.5–76.2 (74.5)</td></tr><tr><td rowspan="1" colspan="1">First dorsal spine length</td><td rowspan="1" colspan="1">6.2</td><td rowspan="1" colspan="1">5.7–6.5 (6.1)</td></tr><tr><td rowspan="1" colspan="1">Second dorsal spine length</td><td rowspan="1" colspan="1">7.8</td><td rowspan="1" colspan="1">8.3–11.3 (9.8)</td></tr><tr><td rowspan="1" colspan="1">Longest dorsal spine length</td><td rowspan="1" colspan="1">16.2</td><td rowspan="1" colspan="1">15.2–18.1 (16.3)</td></tr><tr><td rowspan="1" colspan="1">Twelfth dorsal spine length</td><td rowspan="1" colspan="1">3.2</td><td rowspan="1" colspan="1">4.0–6.6 (4.6)</td></tr><tr><td rowspan="1" colspan="1">Thirteenth dorsal spine length</td><td rowspan="1" colspan="1">11.1</td><td rowspan="1" colspan="1">10.7–11.8 (11.2)</td></tr><tr><td rowspan="1" colspan="1">Longest soft dorsal ray</td><td rowspan="1" colspan="1">14.6</td><td rowspan="1" colspan="1">15.6–16.6 (15.9)</td></tr><tr><td rowspan="1" colspan="1">First anal spine length</td><td rowspan="1" colspan="1">9.4</td><td rowspan="1" colspan="1">8.3–10.9 (9.9)</td></tr><tr><td rowspan="1" colspan="1">Second anal spine length</td><td rowspan="1" colspan="1">16.4</td><td rowspan="1" colspan="1">17.4–19.8 (18.4)</td></tr><tr><td rowspan="1" colspan="1">Third anal spine length</td><td rowspan="1" colspan="1">14.0</td><td rowspan="1" colspan="1">14.9–15.3 (14.9)</td></tr><tr><td rowspan="1" colspan="1">Longest soft anal ray</td><td rowspan="1" colspan="1">18.3</td><td rowspan="1" colspan="1">17.1–20.6 (19.0)</td></tr><tr><td rowspan="1" colspan="1">Caudal fin length</td><td rowspan="1" colspan="1">29.4</td><td rowspan="1" colspan="1">25.7–30.1 (28.4)</td></tr><tr><td rowspan="1" colspan="1">Pectoral fin length</td><td rowspan="1" colspan="1">31.8</td><td rowspan="1" colspan="1">29.7–35.3 (32.9)</td></tr><tr><td rowspan="1" colspan="1">Pelvic spine length</td><td rowspan="1" colspan="1">18.9</td><td rowspan="1" colspan="1">17.4–19.4 (18.7)</td></tr><tr><td rowspan="1" colspan="1">Pelvic fin length</td><td rowspan="1" colspan="1">23.7</td><td rowspan="1" colspan="1">23.7–24.9 (24.3)</td></tr></tbody></table></table-wrap><p>Dorsal fin originating above upper edge of opercle, fourth or fifth spines longest; penultimate shortest; fin membranes between spines incised. Anal fin with 3 spines, second longer, more robust than first or third. Uppermost pectoral-fin ray unbranched, second branched or unbranched (branched in holotype), next 7–9 rays branched (8 in holotype), ventralmost 7–8 rays unbranched (7 in holotype). Longest pectoral-fin rays usually in position 11–12 from uppermost ray and usually conspicuously longer than surrounding rays (rays in ventral half of fin broken on left side of holotype, 11<sup>th</sup> <!--PageBreak-->and 12<sup>th</sup> rays on right side conspicuously elongate). In largest type specimen (<named-content xmlns:xlink="http://www.w3.org/1999/xlink" content-type="dwc:institutional_code" xlink:type="simple">USNM</named-content> 425717, 46.6 mm SL), 10<sup>th</sup> pectoral-fin ray longest and 11<sup>th</sup> and 12<sup>th</sup> rays not distinctly longer than neighboring rays. Pectoral fin may terminate anterior to anal fin or reach past origin of anal-fin spines. Pelvic fin terminating well anterior to anal-fin insertion, pelvic spine shorter than soft pelvic rays. Caudal fin with 25–27 total rays (25), dorsal lobe with 7 unbranched + 6 branched rays, ventral lobe with 5–6 branched + 7–8 unbranched (5+7).</p><p>No prominent knob at symphysis of lower jaw. Four distinct mandibular pores, the first very small and situated immediately posterior to symphysis. Gill rakers relatively short but slender.</p><p>Pseudobranch present but with poorly formed lamellae. Premaxilla and dentary each with band of small teeth in multiple rows, bands broadest near symphysis. Vomer with chevron-shaped patch of teeth in 3–4 rows. No teeth on palatine, pterygoids, or tongue. Swimbladder present.</p><p>Color description based on image of a living specimen in an aquarium brought to the surface alive from 114 m (<named-content xmlns:xlink="http://www.w3.org/1999/xlink" content-type="dwc:institutional_code" xlink:type="simple">USNM</named-content> 426717, Fig. <xref ref-type="fig" rid="F2">2A</xref>) and from color images of recently deceased type material (e.g., <named-content xmlns:xlink="http://www.w3.org/1999/xlink" content-type="dwc:institutional_code" xlink:type="simple">USNM</named-content> 406390, Fig. <xref ref-type="fig" rid="F1">1A</xref>). Body mostly orange to pinkish orange, paler on underside of head and belly; lower portion of body with diffuse areas of translucent yellow pigment; body lappets pink to white. Nasal and supraorbital cirri pink to orange; pupil black, encircled successively distally by thin cream ring, ring of short dark brown or grey bars on whitish or orange background, and ring of reddish-brown to orange bars on pink to grey background; two dark markings below ventral portion of eye forming part of red/orange bar that extends ventrally across mouth; this bar followed posteriorly by short red/orange bar or marking on lower jaw; in living specimen, another two dark markings (anterior one part of outer orbital ring of pigment) forming part of oblique, reddish-brown bar extending from posteroventral portion of orbit to posteroventral edge of operculum; snout, anterior portions of jaws, and dorsal portion of cheek pink to orange; posterior portions of jaws and ventral portion of remainder of head pink to clear; series of indistinct, narrow reddish-brown bars present across dorsal portions of head and nape; lappets on jaws creamy yellow. Body with five orange-brown to brown blotches, posteriormost three forming well-defined bars: anteriormost blotch on nape above rear corner of opercle and extending posteriorly beneath first three dorsal-fin spines; second blotch broadest, irregular in shape, with pale center, situated mostly beneath dorsal spines 6-10 and narrowing ventrally but extending anteriorly to rear edge of opercle along lateral line; third marking a bar beneath anterior half of soft dorsal fin; fourth the narrowest and most indistinct, located on caudal peduncle immediately behind bases of dorsal and anal fins; and fifth strong, narrow, and situated on posterior edge of caudal peduncle. Spinous dorsal fin mostly orange with scattered pale or pale pink streaks and usually a blackish-brown ovoid blotch across bases of spines 7–10; this dark blotch poorly defined in 46.6-mm SL specimen (<named-content xmlns:xlink="http://www.w3.org/1999/xlink" content-type="dwc:institutional_code" xlink:type="simple">USNM</named-content> 426717, Fig. <xref ref-type="fig" rid="F2">2A</xref>) and appearing as several smaller spots; soft-dorsal fin with broad, bright orange stripe at base, sometimes with a few dark spots near the base; remainder of fin mainly clear with two to several irregular <!--PageBreak--><!--PageBreak-->rows of orange spots; smallest specimen (30.4 mm SL) without dark body blotches or bars and without broad stripe of orange at base of soft dorsal fin. Base of caudal fin with strong orange bar immediately behind posteriormost peduncular bar, rest of fin with translucent membranes and irregular rows of elongate orange spots. Anal fin with broad orange stripe at base, distal portion of fin with translucent membranes and 2–3 irregular rows of orange spots; orange stripes at bases of soft dorsal and anal fins connected to third body blotch (anteriormost of the three well-defined bars), giving the appearance of a single orange (fins) to orangish-brown (body) bar. Pelvic fin spine whitish, basal half of soft-pelvic fin pale orange, fading distally to translucent/yellowish. Pectoral fin base pale pinkish, base of fin orange, orange extending posteriorly along several rays in ventral portion of fin; remainder of fin paler and with irregular pattern of orange and yellow spots; yellow xanthophores appearing as expanded, stellate pigment markings in living specimen (Fig. <xref ref-type="fig" rid="F2">2A</xref>).</p><fig id="F1" position="float" orientation="portrait"><label>Figure 1.</label><caption><p>
          <italic><tp:taxon-name><tp:taxon-name-part taxon-name-part-type="genus">Scorpaenodes</tp:taxon-name-part> <tp:taxon-name-part taxon-name-part-type="species">barrybrowni</tp:taxon-name-part></tp:taxon-name></italic> sp. n., holotype, <named-content xmlns:xlink="http://www.w3.org/1999/xlink" content-type="dwc:institutional_code" xlink:type="simple">USNM</named-content> 406390, Smithsonian DNA number <abbrev xmlns:xlink="http://www.w3.org/1999/xlink" xlink:title="Curaçao" id="ABBRID0EIVAE" xlink:type="simple">CUR</abbrev> 11390, 37.1 mm SL – before preservation (<bold>A</bold> photo by C. Baldwin and R. Robertson) and after preservation (<bold>B</bold> photo by D. Pitassy).</p></caption><graphic xmlns:xlink="http://www.w3.org/1999/xlink" xlink:href="zookeys-606-141-g001.jpg" position="float" orientation="portrait" xlink:type="simple" id="oo_96779.jpg"/></fig><fig id="F2" position="float" orientation="portrait"><label>Figure 2.</label><caption><p>Comparison of living specimens of <bold>A</bold> <italic><tp:taxon-name><tp:taxon-name-part taxon-name-part-type="genus">Scorpaenodes</tp:taxon-name-part> <tp:taxon-name-part taxon-name-part-type="species">barrybrowni</tp:taxon-name-part></tp:taxon-name></italic> sp. n., paratype, <named-content xmlns:xlink="http://www.w3.org/1999/xlink" content-type="dwc:institutional_code" xlink:type="simple">USNM</named-content> 426717, 38.1 mm, with its two western Atlantic congeners: <bold>B</bold> <italic><tp:taxon-name><tp:taxon-name-part taxon-name-part-type="genus">Scorpaenodes</tp:taxon-name-part> <tp:taxon-name-part taxon-name-part-type="species">tredecimspinosus</tp:taxon-name-part></tp:taxon-name></italic> and <bold>C</bold> <italic><tp:taxon-name><tp:taxon-name-part taxon-name-part-type="genus">Scorpaenodes</tp:taxon-name-part> <tp:taxon-name-part taxon-name-part-type="species">caribbaeus</tp:taxon-name-part></tp:taxon-name></italic>. Photos: <italic><tp:taxon-name><tp:taxon-name-part taxon-name-part-type="genus">Scorpaenodes</tp:taxon-name-part> <tp:taxon-name-part taxon-name-part-type="species">barrybrowni</tp:taxon-name-part></tp:taxon-name></italic> Barry Brown, <italic><tp:taxon-name><tp:taxon-name-part taxon-name-part-type="genus">Scorpaenodes</tp:taxon-name-part> <tp:taxon-name-part taxon-name-part-type="species">tredecimspinosus</tp:taxon-name-part></tp:taxon-name></italic> Ellen Muller, <italic><tp:taxon-name><tp:taxon-name-part taxon-name-part-type="genus">Scorpaenodes</tp:taxon-name-part> <tp:taxon-name-part taxon-name-part-type="species">caribbaeus</tp:taxon-name-part></tp:taxon-name></italic> Brian Mayes.</p></caption><graphic xmlns:xlink="http://www.w3.org/1999/xlink" xlink:href="zookeys-606-141-g002.jpg" position="float" orientation="portrait" xlink:type="simple" id="oo_96780.jpg"/></fig><p>Color of holotype in alcohol (Fig. <xref ref-type="fig" rid="F1">1B</xref>). Ground color light tan. Head with dark grey eye with varying numbers of short, radiating, dark brown lines or bars, some of these extending onto portions of head adjacent to orbit; a dark blotch beneath eye above posterior end of upper jaw; another dark blotch extending from posterior edge of orbit obliquely to rear edge of preopercle; snout, maxilla, operculum, and nape with scattered dark spots, a dark blotch above posterodorsal region of orbit. Body with five dark blotches or bars described in fresh specimens retained in preservative. Dorsal fin translucent with scattered dark specks and an oval black blotch on bases of spines 7-10 in all type specimens except the largest (46.6 mm SL), which has scattered dark markings on spines 6-10 as well as a bit of dark pigment at bases of spines 1-3; soft dorsal with dark blotch at base above dark body bar; remainder of fin clear. Caudal fin translucent. Anal fin translucent, usually with dark smudge on fin continuous with dark body bar. Pelvic fins translucent. Pectoral fins translucent, with one or more irregular dark spots on central fin rays.</p></tp:treatment-sec><tp:treatment-sec sec-type="distribution" id="SECID0EWYAE"><title>Distribution.</title><p>Known from Curaçao and Bonaire in the southern Caribbean, and Dominica in the Windward Islands, eastern Caribbean.</p></tp:treatment-sec><tp:treatment-sec sec-type="habitat" id="SECID0E2YAE"><title>Habitat.</title><p>Collected off Curaçao at 95–160 m on rocky substrata. Off Dominica, <named-content xmlns:xlink="http://www.w3.org/1999/xlink" content-type="dwc:institutional_code" xlink:type="simple">USNM</named-content> 438436 was collected on a vertical rock wall.</p></tp:treatment-sec><tp:treatment-sec sec-type="etymology" id="SECID0EFZAE"><title>Etymology.</title><p>Named in honor of Barry Brown, Substation Curaçao and free-lance photographer (<ext-link xmlns:xlink="http://www.w3.org/1999/xlink" xlink:type="simple" ext-link-type="uri" xlink:href="http://www.coralreefphotos.com">www.coralreefphotos.com</ext-link>), who has patiently, diligently, and expertly taken photographs of hundreds of fishes and invertebrates captured alive by <abbrev xmlns:xlink="http://www.w3.org/1999/xlink" xlink:title="Smithsonian’s Deep Reef Observation Project" id="ABBRID0EQZAE" xlink:type="simple">DROP</abbrev> investigators. He has generously shared his photographs, and they have enhanced numerous scientific and educational publications. An example of his work is here featured in Fig. <xref ref-type="fig" rid="F2">2A</xref>.</p></tp:treatment-sec><tp:treatment-sec sec-type="Common name" id="SECID0EYZAE"><title>Common name.</title><p>Stellate Scorpionfish, in reference to the yellow, stellate chromatophores on the pectoral fin in life and the radiating pigment markings accentuating the eye. Spanish common name: Escorpión Estrellado.</p></tp:treatment-sec><tp:treatment-sec sec-type="Genetic comparisons" id="SECID0E4ZAE"><title>Genetic comparisons.</title><p>Figure <xref ref-type="fig" rid="F3">3</xref> shows the results of the maximum parsimony analysis of the <abbrev xmlns:xlink="http://www.w3.org/1999/xlink" xlink:title="cytochrome c oxidase I" id="ABBRID0EH1AE" xlink:type="simple">COI</abbrev> sequences, which clearly support recognizing <italic><tp:taxon-name><tp:taxon-name-part taxon-name-part-type="genus">Scorpaenodes</tp:taxon-name-part> <tp:taxon-name-part taxon-name-part-type="species">barrybrowni</tp:taxon-name-part></tp:taxon-name></italic> as a species distinct from western Atlantic <italic><tp:taxon-name><tp:taxon-name-part taxon-name-part-type="genus">Scorpaenodes</tp:taxon-name-part> <tp:taxon-name-part taxon-name-part-type="species">caribbaeus</tp:taxon-name-part></tp:taxon-name></italic> and <italic><tp:taxon-name><tp:taxon-name-part taxon-name-part-type="genus">Scorpaenodes</tp:taxon-name-part> <tp:taxon-name-part taxon-name-part-type="species">tredecimspinosus</tp:taxon-name-part></tp:taxon-name></italic>. Table <xref ref-type="table" rid="T5">2</xref> <!--PageBreak-->shows genetic distances within each species and between pairs of species included in the analysis. Intraspecific genetic variation is 0.0–0.2% for <italic><tp:taxon-name><tp:taxon-name-part taxon-name-part-type="genus">Scorpaenodes</tp:taxon-name-part> <tp:taxon-name-part taxon-name-part-type="species">barrybrowni</tp:taxon-name-part></tp:taxon-name></italic> and 0.0–0.5% for both <italic><tp:taxon-name><tp:taxon-name-part taxon-name-part-type="genus">Scorpaenodes</tp:taxon-name-part> <tp:taxon-name-part taxon-name-part-type="species">caribbaeus</tp:taxon-name-part></tp:taxon-name></italic> and <italic><tp:taxon-name><tp:taxon-name-part taxon-name-part-type="genus">Scorpaenodes</tp:taxon-name-part> <tp:taxon-name-part taxon-name-part-type="species">tredecimspinosus</tp:taxon-name-part></tp:taxon-name></italic>, whereas interspecific divergences among the ten members of the genus for which data are available, including <italic><tp:taxon-name><tp:taxon-name-part taxon-name-part-type="genus">Scorpaenodes</tp:taxon-name-part> <tp:taxon-name-part taxon-name-part-type="species">barrybrowni</tp:taxon-name-part></tp:taxon-name></italic>, are 14.5–23.2%. The <abbrev xmlns:xlink="http://www.w3.org/1999/xlink" xlink:title="cytochrome c oxidase I" id="ABBRID0E13AE" xlink:type="simple">COI</abbrev> data are insufficient to resolve most relationships among <italic><tp:taxon-name><tp:taxon-name-part taxon-name-part-type="genus">Scorpaenodes</tp:taxon-name-part></tp:taxon-name></italic> species with any confidence (only bootstrap values &gt;50 are shown on the tree). A clade comprising <italic><tp:taxon-name><tp:taxon-name-part taxon-name-part-type="genus">Scorpaenodes</tp:taxon-name-part> <tp:taxon-name-part taxon-name-part-type="species">guamensis</tp:taxon-name-part></tp:taxon-name></italic>, <italic><tp:taxon-name><tp:taxon-name-part taxon-name-part-type="genus">Scorpaenodes</tp:taxon-name-part> <tp:taxon-name-part taxon-name-part-type="species">parvipinnis</tp:taxon-name-part></tp:taxon-name></italic>, <italic><tp:taxon-name><tp:taxon-name-part taxon-name-part-type="genus">Scorpaenodes</tp:taxon-name-part> <tp:taxon-name-part taxon-name-part-type="species">varipinnis</tp:taxon-name-part></tp:taxon-name></italic>, and an unidentified <italic><tp:taxon-name><tp:taxon-name-part taxon-name-part-type="genus">Scorpaenodes</tp:taxon-name-part></tp:taxon-name></italic> from French Polynesia has a bootstrap value of 81. Note that <italic><tp:taxon-name><tp:taxon-name-part taxon-name-part-type="genus">Scorpaenodes</tp:taxon-name-part> <tp:taxon-name-part taxon-name-part-type="species">guamensis</tp:taxon-name-part></tp:taxon-name></italic> from South Africa and <italic><tp:taxon-name><tp:taxon-name-part taxon-name-part-type="genus">Scorpaenodes</tp:taxon-name-part> <tp:taxon-name-part taxon-name-part-type="species">parvipinnis</tp:taxon-name-part></tp:taxon-name></italic> from Madagascar appear to be the same species (0.2% divergence), which either indicates that they are synonymous or one of the <!--PageBreak--><!--PageBreak-->specimens from which the sequences in GenBank were derived is misidentified. Likewise, <italic><tp:taxon-name><tp:taxon-name-part taxon-name-part-type="genus">Scorpaenodes</tp:taxon-name-part> <tp:taxon-name-part taxon-name-part-type="species">albaiensis</tp:taxon-name-part></tp:taxon-name></italic> and <italic><tp:taxon-name><tp:taxon-name-part taxon-name-part-type="genus">Scorpaenodes</tp:taxon-name-part> <tp:taxon-name-part taxon-name-part-type="species">kelloggi</tp:taxon-name-part></tp:taxon-name></italic> from South Africa are very similar (0.8% divergence). If one constructs a neighbor-joining tree online at BOLD (<ext-link xmlns:xlink="http://www.w3.org/1999/xlink" xlink:type="simple" ext-link-type="uri" xlink:href="http://www.boldsystems.org/">http://www.boldsystems.org/</ext-link>) for <italic><tp:taxon-name><tp:taxon-name-part taxon-name-part-type="genus">Scorpaenodes</tp:taxon-name-part></tp:taxon-name></italic>, there are numerous misidentifications or taxonomic issues that need to be resolved. For example, <italic><tp:taxon-name><tp:taxon-name-part taxon-name-part-type="genus">Scorpaenodes</tp:taxon-name-part> <tp:taxon-name-part taxon-name-part-type="species">varipinnis</tp:taxon-name-part></tp:taxon-name></italic>, <italic><tp:taxon-name><tp:taxon-name-part taxon-name-part-type="genus">Scorpaenodes</tp:taxon-name-part> <tp:taxon-name-part taxon-name-part-type="species">parvipinnis</tp:taxon-name-part></tp:taxon-name></italic>, and <italic><tp:taxon-name><tp:taxon-name-part taxon-name-part-type="genus">Scorpaenodes</tp:taxon-name-part> <tp:taxon-name-part taxon-name-part-type="species">guamensis</tp:taxon-name-part></tp:taxon-name></italic> all appear in at least three genetic lineages. Additional analyses are needed, but our preliminary <abbrev xmlns:xlink="http://www.w3.org/1999/xlink" xlink:title="cytochrome c oxidase I" id="ABBRID0EDBAG" xlink:type="simple">COI</abbrev> data would not appear to support a monophyletic clade of western Atlantic <italic><tp:taxon-name><tp:taxon-name-part taxon-name-part-type="genus">Scorpaenodes</tp:taxon-name-part></tp:taxon-name></italic>.</p><fig id="F3" position="float" orientation="portrait"><label>Figure 3.</label><caption><p>The strict consensus of a maximum parsimony analysis of the <abbrev xmlns:xlink="http://www.w3.org/1999/xlink" xlink:title="cytochrome c oxidase I" id="ABBRID0EZBAG" xlink:type="simple">COI</abbrev> region of 26 individuals of <italic><tp:taxon-name><tp:taxon-name-part taxon-name-part-type="genus">Scorpaenodes</tp:taxon-name-part></tp:taxon-name></italic>. The tree was rooted on <italic><tp:taxon-name><tp:taxon-name-part taxon-name-part-type="genus">Scorpaena</tp:taxon-name-part> <tp:taxon-name-part taxon-name-part-type="species">plumieri</tp:taxon-name-part></tp:taxon-name></italic>. Numbers above branches represent bootstrap support values &gt; 50.</p></caption><graphic xmlns:xlink="http://www.w3.org/1999/xlink" xlink:href="zookeys-606-141-g003.jpg" position="float" orientation="portrait" xlink:type="simple" id="oo_96781.jpg"/></fig><table-wrap id="T5" position="float" orientation="portrait"><label>Table 2.</label><caption><p>Range and average Kimura two-parameter distance summary for species of <italic><tp:taxon-name><tp:taxon-name-part taxon-name-part-type="genus">Scorpaenodes</tp:taxon-name-part></tp:taxon-name></italic> based on cytochrome c oxidase I (<abbrev xmlns:xlink="http://www.w3.org/1999/xlink" xlink:title="cytochrome c oxidase I" id="ABBRID0EGDAG" xlink:type="simple">COI</abbrev>) sequences analyzed genetically in this study. Intraspecific values are in bold.</p></caption><table id="TID0EIDBG" rules="all"><tbody><tr><td rowspan="1" colspan="1"/><td rowspan="1" colspan="1">
              <italic><tp:taxon-name><tp:taxon-name-part taxon-name-part-type="genus">Scorpaenodes</tp:taxon-name-part> <tp:taxon-name-part taxon-name-part-type="species">caribbaeus</tp:taxon-name-part></tp:taxon-name></italic>
            </td><td rowspan="1" colspan="1">
              <italic><tp:taxon-name><tp:taxon-name-part taxon-name-part-type="genus">Scorpaenodes</tp:taxon-name-part> <tp:taxon-name-part taxon-name-part-type="species">guamensis</tp:taxon-name-part></tp:taxon-name></italic>
            </td><td rowspan="1" colspan="1">
              <italic><tp:taxon-name><tp:taxon-name-part taxon-name-part-type="genus">Scorpaenodes</tp:taxon-name-part> <tp:taxon-name-part taxon-name-part-type="species">parvipinnis</tp:taxon-name-part></tp:taxon-name></italic>
            </td><td rowspan="1" colspan="1">
              <italic><tp:taxon-name><tp:taxon-name-part taxon-name-part-type="genus">Scorpaenodes</tp:taxon-name-part></tp:taxon-name></italic> sp.</td><td rowspan="1" colspan="1">
              <italic><tp:taxon-name><tp:taxon-name-part taxon-name-part-type="genus">Scorpaenodes</tp:taxon-name-part> <tp:taxon-name-part taxon-name-part-type="species">varipinnis</tp:taxon-name-part></tp:taxon-name></italic>
            </td><td rowspan="1" colspan="1">
              <italic><tp:taxon-name><tp:taxon-name-part taxon-name-part-type="genus">Scorpaenodes</tp:taxon-name-part> <tp:taxon-name-part taxon-name-part-type="species">barrybrowni</tp:taxon-name-part></tp:taxon-name></italic> sp. n.</td><td rowspan="1" colspan="1">
              <italic><tp:taxon-name><tp:taxon-name-part taxon-name-part-type="genus">Scorpaenodes</tp:taxon-name-part> <tp:taxon-name-part taxon-name-part-type="species">albaiensis</tp:taxon-name-part></tp:taxon-name></italic>
            </td><td rowspan="1" colspan="1">
              <italic><tp:taxon-name><tp:taxon-name-part taxon-name-part-type="genus">Scorpaenodes</tp:taxon-name-part> <tp:taxon-name-part taxon-name-part-type="species">kelloggi</tp:taxon-name-part></tp:taxon-name></italic>
            </td><td rowspan="1" colspan="1">
              <italic><tp:taxon-name><tp:taxon-name-part taxon-name-part-type="genus">Scorpaenodes</tp:taxon-name-part> <tp:taxon-name-part taxon-name-part-type="species">rubrivinctus</tp:taxon-name-part></tp:taxon-name></italic>
            </td><td rowspan="1" colspan="1">
              <italic><tp:taxon-name><tp:taxon-name-part taxon-name-part-type="genus">Scorpaenodes</tp:taxon-name-part> <tp:taxon-name-part taxon-name-part-type="species">corallinus</tp:taxon-name-part></tp:taxon-name></italic>
            </td><td rowspan="1" colspan="1">
              <italic><tp:taxon-name><tp:taxon-name-part taxon-name-part-type="genus">Scorpaenodes</tp:taxon-name-part> <tp:taxon-name-part taxon-name-part-type="species">minor</tp:taxon-name-part></tp:taxon-name></italic>
            </td><td rowspan="1" colspan="1">
              <italic><tp:taxon-name><tp:taxon-name-part taxon-name-part-type="genus">Scorpaenodes</tp:taxon-name-part> <tp:taxon-name-part taxon-name-part-type="species">tredecimspinosus</tp:taxon-name-part></tp:taxon-name></italic>
            </td></tr><tr><td rowspan="1" colspan="1">
              <italic><tp:taxon-name><tp:taxon-name-part taxon-name-part-type="genus">Scorpaenodes</tp:taxon-name-part> <tp:taxon-name-part taxon-name-part-type="species">caribbaeus</tp:taxon-name-part></tp:taxon-name></italic>
            </td><td rowspan="1" colspan="1">
              <bold>0.0–0.5 (0.2)</bold>
            </td><td rowspan="1" colspan="1"/><td rowspan="1" colspan="1"/><td rowspan="1" colspan="1"/><td rowspan="1" colspan="1"/><td rowspan="1" colspan="1"/><td rowspan="1" colspan="1"/><td rowspan="1" colspan="1"/><td rowspan="1" colspan="1"/><td rowspan="1" colspan="1"/><td rowspan="1" colspan="1"/><td rowspan="1" colspan="1"/></tr><tr><td rowspan="1" colspan="1">
              <italic><tp:taxon-name><tp:taxon-name-part taxon-name-part-type="genus">Scorpaenodes</tp:taxon-name-part> <tp:taxon-name-part taxon-name-part-type="species">guamensis</tp:taxon-name-part></tp:taxon-name></italic>
            </td><td rowspan="1" colspan="1">20.0–20.3 (20.2)</td><td rowspan="1" colspan="1">
              <bold>NA</bold>
            </td><td rowspan="1" colspan="1"/><td rowspan="1" colspan="1"/><td rowspan="1" colspan="1"/><td rowspan="1" colspan="1"/><td rowspan="1" colspan="1"/><td rowspan="1" colspan="1"/><td rowspan="1" colspan="1"/><td rowspan="1" colspan="1"/><td rowspan="1" colspan="1"/><td rowspan="1" colspan="1"/></tr><tr><td rowspan="1" colspan="1">
              <italic><tp:taxon-name><tp:taxon-name-part taxon-name-part-type="genus">Scorpaenodes</tp:taxon-name-part> <tp:taxon-name-part taxon-name-part-type="species">parvipinnis</tp:taxon-name-part></tp:taxon-name></italic>
            </td><td rowspan="1" colspan="1">20.1–20.3 (20.2)</td><td rowspan="1" colspan="1">0,2</td><td rowspan="1" colspan="1">
              <bold>NA</bold>
            </td><td rowspan="1" colspan="1"/><td rowspan="1" colspan="1"/><td rowspan="1" colspan="1"/><td rowspan="1" colspan="1"/><td rowspan="1" colspan="1"/><td rowspan="1" colspan="1"/><td rowspan="1" colspan="1"/><td rowspan="1" colspan="1"/><td rowspan="1" colspan="1"/></tr><tr><td rowspan="1" colspan="1">
              <italic><tp:taxon-name><tp:taxon-name-part taxon-name-part-type="genus">Scorpaenodes</tp:taxon-name-part></tp:taxon-name></italic> sp.</td><td rowspan="1" colspan="1">21.8–22.0 (21.9)</td><td rowspan="1" colspan="1">15,1</td><td rowspan="1" colspan="1">15,1</td><td rowspan="1" colspan="1">
              <bold>NA</bold>
            </td><td rowspan="1" colspan="1"/><td rowspan="1" colspan="1"/><td rowspan="1" colspan="1"/><td rowspan="1" colspan="1"/><td rowspan="1" colspan="1"/><td rowspan="1" colspan="1"/><td rowspan="1" colspan="1"/><td rowspan="1" colspan="1"/></tr><tr><td rowspan="1" colspan="1">
              <italic><tp:taxon-name><tp:taxon-name-part taxon-name-part-type="genus">Scorpaenodes</tp:taxon-name-part> <tp:taxon-name-part taxon-name-part-type="species">varipinnis</tp:taxon-name-part></tp:taxon-name></italic>
            </td><td rowspan="1" colspan="1">19.4–19.8 (19.6)</td><td rowspan="1" colspan="1">14,3</td><td rowspan="1" colspan="1">14,3</td><td rowspan="1" colspan="1">14,8</td><td rowspan="1" colspan="1">
              <bold>NA</bold>
            </td><td rowspan="1" colspan="1"/><td rowspan="1" colspan="1"/><td rowspan="1" colspan="1"/><td rowspan="1" colspan="1"/><td rowspan="1" colspan="1"/><td rowspan="1" colspan="1"/><td rowspan="1" colspan="1"/></tr><tr><td rowspan="1" colspan="1">
              <italic><tp:taxon-name><tp:taxon-name-part taxon-name-part-type="genus">Scorpaenodes</tp:taxon-name-part> <tp:taxon-name-part taxon-name-part-type="species">barrybrowni</tp:taxon-name-part></tp:taxon-name></italic>
            </td><td rowspan="1" colspan="1">21.5–23.2 (21.8)</td><td rowspan="1" colspan="1">15.5–15.7 (15.6)</td><td rowspan="1" colspan="1">15.2–15.3 (15.3)</td><td rowspan="1" colspan="1">19.6–19.8 (19.7)</td><td rowspan="1" colspan="1">19.5–19.7 (19.6)</td><td rowspan="1" colspan="1">
              <bold>0.0–0.2 (0.1)</bold>
            </td><td rowspan="1" colspan="1"/><td rowspan="1" colspan="1"/><td rowspan="1" colspan="1"/><td rowspan="1" colspan="1"/><td rowspan="1" colspan="1"/><td rowspan="1" colspan="1"/></tr><tr><td rowspan="1" colspan="1">
              <italic><tp:taxon-name><tp:taxon-name-part taxon-name-part-type="genus">Scorpaenodes</tp:taxon-name-part> <tp:taxon-name-part taxon-name-part-type="species">albaiensis</tp:taxon-name-part></tp:taxon-name></italic>
            </td><td rowspan="1" colspan="1">18.3–18.5 (18.4)</td><td rowspan="1" colspan="1">18,8</td><td rowspan="1" colspan="1">18,5</td><td rowspan="1" colspan="1">20,7</td><td rowspan="1" colspan="1">18,2</td><td rowspan="1" colspan="1">16.3–16.5 (16.4)</td><td rowspan="1" colspan="1">
              <bold>NA</bold>
            </td><td rowspan="1" colspan="1"/><td rowspan="1" colspan="1"/><td rowspan="1" colspan="1"/><td rowspan="1" colspan="1"/><td rowspan="1" colspan="1"/></tr><tr><td rowspan="1" colspan="1">
              <italic><tp:taxon-name><tp:taxon-name-part taxon-name-part-type="genus">Scorpaenodes</tp:taxon-name-part> <tp:taxon-name-part taxon-name-part-type="species">kelloggi</tp:taxon-name-part></tp:taxon-name></italic>
            </td><td rowspan="1" colspan="1">18.7–19.1 (18.9)</td><td rowspan="1" colspan="1">18,6</td><td rowspan="1" colspan="1">18,3</td><td rowspan="1" colspan="1">20,9</td><td rowspan="1" colspan="1">18,6</td><td rowspan="1" colspan="1">16.1–16.3 (16.2)</td><td rowspan="1" colspan="1">0,8</td><td rowspan="1" colspan="1">
              <bold>NA</bold>
            </td><td rowspan="1" colspan="1"/><td rowspan="1" colspan="1"/><td rowspan="1" colspan="1"/><td rowspan="1" colspan="1"/></tr><tr><td rowspan="1" colspan="1">
              <italic><tp:taxon-name><tp:taxon-name-part taxon-name-part-type="genus">Scorpaenodes</tp:taxon-name-part> <tp:taxon-name-part taxon-name-part-type="species">rubrivinctus</tp:taxon-name-part></tp:taxon-name></italic>
            </td><td rowspan="1" colspan="1">18.7–19.0 (18.9)</td><td rowspan="1" colspan="1">14,7</td><td rowspan="1" colspan="1">14,5</td><td rowspan="1" colspan="1">18,5</td><td rowspan="1" colspan="1">15,9</td><td rowspan="1" colspan="1">14.5–14.7 (14.6)</td><td rowspan="1" colspan="1">14,7</td><td rowspan="1" colspan="1">14,9</td><td rowspan="1" colspan="1">
              <bold>NA</bold>
            </td><td rowspan="1" colspan="1"/><td rowspan="1" colspan="1"/><td rowspan="1" colspan="1"/></tr><tr><td rowspan="1" colspan="1">
              <italic><tp:taxon-name><tp:taxon-name-part taxon-name-part-type="genus">Scorpaenodes</tp:taxon-name-part> <tp:taxon-name-part taxon-name-part-type="species">corallinus</tp:taxon-name-part></tp:taxon-name></italic>
            </td><td rowspan="1" colspan="1">18.5–18.9 (18.7)</td><td rowspan="1" colspan="1">19,3</td><td rowspan="1" colspan="1">19,5</td><td rowspan="1" colspan="1">20,5</td><td rowspan="1" colspan="1">18,4</td><td rowspan="1" colspan="1">16.3–16.5 (16.4)</td><td rowspan="1" colspan="1">21,5</td><td rowspan="1" colspan="1">21,7</td><td rowspan="1" colspan="1">19,2</td><td rowspan="1" colspan="1">
              <bold>NA</bold>
            </td><td rowspan="1" colspan="1"/><td rowspan="1" colspan="1"/></tr><tr><td rowspan="1" colspan="1">
              <italic><tp:taxon-name><tp:taxon-name-part taxon-name-part-type="genus">Scorpaenodes</tp:taxon-name-part> <tp:taxon-name-part taxon-name-part-type="species">minor</tp:taxon-name-part></tp:taxon-name></italic>
            </td><td rowspan="1" colspan="1">21.1–21.6 (21.3)</td><td rowspan="1" colspan="1">17,2</td><td rowspan="1" colspan="1">17,4</td><td rowspan="1" colspan="1">18,4</td><td rowspan="1" colspan="1">17,7</td><td rowspan="1" colspan="1">15.1–15.3 (15.2)</td><td rowspan="1" colspan="1">17,2</td><td rowspan="1" colspan="1">0,2</td><td rowspan="1" colspan="1">15,4</td><td rowspan="1" colspan="1">15,6</td><td rowspan="1" colspan="1">
              <bold>NA</bold>
            </td><td rowspan="1" colspan="1"/></tr><tr><td rowspan="1" colspan="1">
              <italic><tp:taxon-name><tp:taxon-name-part taxon-name-part-type="genus">Scorpaenodes</tp:taxon-name-part> <tp:taxon-name-part taxon-name-part-type="species">tredecimspinosus</tp:taxon-name-part></tp:taxon-name></italic>
            </td><td rowspan="1" colspan="1">18.8–19.7 (19.2)</td><td rowspan="1" colspan="1">17.5–18.1 (17.6)</td><td rowspan="1" colspan="1">17.7–18.3 (17.8)</td><td rowspan="1" colspan="1">18.7–19.0 (18.9)</td><td rowspan="1" colspan="1">20.2–20.4 (20.2)</td><td rowspan="1" colspan="1">18.4–19.0 (18.8)</td><td rowspan="1" colspan="1">19.4–19.7 (19.7)</td><td rowspan="1" colspan="1">19.8–20.3 (20.1)</td><td rowspan="1" colspan="1">18.2–18.6 (18.3)</td><td rowspan="1" colspan="1">18.8–19.4 (19.0)</td><td rowspan="1" colspan="1">19.9–20.2 (19.0)</td><td rowspan="1" colspan="1">
              <bold>0.0–0.5 (0.2)</bold>
            </td></tr></tbody></table></table-wrap></tp:treatment-sec><tp:treatment-sec sec-type="Morphological comparisons" id="SECID0E14AG"><title>Morphological comparisons.</title><p>The presence of thirteen dorsal-fin spines and absence of palatine teeth support the placement of the new species in the genus <italic><tp:taxon-name><tp:taxon-name-part taxon-name-part-type="genus">Scorpaenodes</tp:taxon-name-part></tp:taxon-name></italic> (<xref ref-type="bibr" rid="B12">Poss and Eschmeyer 2003</xref>). The combination of features provided in the diagnosis distinguishes <italic><tp:taxon-name><tp:taxon-name-part taxon-name-part-type="genus">Scorpaenodes</tp:taxon-name-part> <tp:taxon-name-part taxon-name-part-type="species">barrybrowni</tp:taxon-name-part></tp:taxon-name></italic> from all congeners. Characters that distinguish <italic><tp:taxon-name><tp:taxon-name-part taxon-name-part-type="genus">Scorpaenodes</tp:taxon-name-part> <tp:taxon-name-part taxon-name-part-type="species">barrybrowni</tp:taxon-name-part></tp:taxon-name></italic> from one or both of its western Atlantic congeners, <italic><tp:taxon-name><tp:taxon-name-part taxon-name-part-type="genus">Scorpaenodes</tp:taxon-name-part> <tp:taxon-name-part taxon-name-part-type="species">caribbaeus</tp:taxon-name-part></tp:taxon-name></italic> and <italic><tp:taxon-name><tp:taxon-name-part taxon-name-part-type="genus">Scorpaenodes</tp:taxon-name-part> <tp:taxon-name-part taxon-name-part-type="species">tredecimspinosus</tp:taxon-name-part></tp:taxon-name></italic>, are tabulated in Table <xref ref-type="table" rid="T3">3</xref> and summarized below. <italic><tp:taxon-name><tp:taxon-name-part taxon-name-part-type="genus">Scorpaenodes</tp:taxon-name-part> <tp:taxon-name-part taxon-name-part-type="species">barrybrowni</tp:taxon-name-part></tp:taxon-name></italic> usually has a shallower body (depth at dorsal-fin origin 30–32% SL vs. 32–41% SL in <italic><tp:taxon-name><tp:taxon-name-part taxon-name-part-type="genus">Scorpaenodes</tp:taxon-name-part> <tp:taxon-name-part taxon-name-part-type="species">caribbaeus</tp:taxon-name-part></tp:taxon-name></italic> and <italic><tp:taxon-name><tp:taxon-name-part taxon-name-part-type="genus">Scorpaenodes</tp:taxon-name-part> <tp:taxon-name-part taxon-name-part-type="species">tredecimspinosus</tp:taxon-name-part></tp:taxon-name></italic>), usually a shallower caudal peduncle (depth 9–10% SL vs. 10–12% SL), two large round pores below the suborbital ridge (vs. several small pores), an incomplete lateral line comprising 8–10 pored scales (vs. a complete lateral line comprising 22–25 pored scales), and more caudal-fin rays (25–27 vs. usually 23–24). Interorbital, coronal, and upper posttemporal spines were not observed in <italic><tp:taxon-name><tp:taxon-name-part taxon-name-part-type="genus">Scorpaenodes</tp:taxon-name-part> <tp:taxon-name-part taxon-name-part-type="species">barrybrowni</tp:taxon-name-part></tp:taxon-name></italic>, but all three are generally present in <italic><tp:taxon-name><tp:taxon-name-part taxon-name-part-type="genus">Scorpaenodes</tp:taxon-name-part> <tp:taxon-name-part taxon-name-part-type="species">caribbaeus</tp:taxon-name-part></tp:taxon-name></italic> and the interorbital and coronal (and sometimes the upper posttemporal) are present in <italic><tp:taxon-name><tp:taxon-name-part taxon-name-part-type="genus">Scorpaenodes</tp:taxon-name-part> <tp:taxon-name-part taxon-name-part-type="species">tredecimspinosus</tp:taxon-name-part></tp:taxon-name></italic>. Furthermore, <italic><tp:taxon-name><tp:taxon-name-part taxon-name-part-type="genus">Scorpaenodes</tp:taxon-name-part> <tp:taxon-name-part taxon-name-part-type="species">barrybrowni</tp:taxon-name-part></tp:taxon-name></italic> has more slender gill rakers than the short, stubby elements of <italic><tp:taxon-name><tp:taxon-name-part taxon-name-part-type="genus">Scorpaenodes</tp:taxon-name-part> <tp:taxon-name-part taxon-name-part-type="species">caribbaeus</tp:taxon-name-part></tp:taxon-name></italic> and <italic><tp:taxon-name><tp:taxon-name-part taxon-name-part-type="genus">Scorpaenodes</tp:taxon-name-part> <tp:taxon-name-part taxon-name-part-type="species">tredecimspinosus</tp:taxon-name-part></tp:taxon-name></italic>; and the pseudobranch of <italic><tp:taxon-name><tp:taxon-name-part taxon-name-part-type="genus">Scorpaenodes</tp:taxon-name-part> <tp:taxon-name-part taxon-name-part-type="species">barrybrowni</tp:taxon-name-part></tp:taxon-name></italic> is poorly formed, with fat, sausage-like lamellae vs. a very well-organized, comb-like pseudobranch in <italic><tp:taxon-name><tp:taxon-name-part taxon-name-part-type="genus">Scorpaenodes</tp:taxon-name-part> <tp:taxon-name-part taxon-name-part-type="species">caribbaeus</tp:taxon-name-part></tp:taxon-name></italic> and <italic><tp:taxon-name><tp:taxon-name-part taxon-name-part-type="genus">Scorpaenodes</tp:taxon-name-part> <tp:taxon-name-part taxon-name-part-type="species">tredecimspinosus</tp:taxon-name-part></tp:taxon-name></italic>. Color pattern of <italic><tp:taxon-name><tp:taxon-name-part taxon-name-part-type="genus">Scorpaenodes</tp:taxon-name-part> <tp:taxon-name-part taxon-name-part-type="species">barrybrowni</tp:taxon-name-part></tp:taxon-name></italic> is distinct from that of <italic><tp:taxon-name><tp:taxon-name-part taxon-name-part-type="genus">Scorpaenodes</tp:taxon-name-part> <tp:taxon-name-part taxon-name-part-type="species">caribbaeus</tp:taxon-name-part></tp:taxon-name></italic> and <italic><tp:taxon-name><tp:taxon-name-part taxon-name-part-type="genus">Scorpaenodes</tp:taxon-name-part> <tp:taxon-name-part taxon-name-part-type="species">tredecimspinosus</tp:taxon-name-part></tp:taxon-name></italic> in many aspects (Fig. <xref ref-type="fig" rid="F2">2</xref>), but notably from the former in generally being bright orange (vs. mostly brown to reddish-brown) and from the latter in having yellow pigment on the pectoral fin. Finally, <italic><tp:taxon-name><tp:taxon-name-part taxon-name-part-type="genus">Scorpaenodes</tp:taxon-name-part> <tp:taxon-name-part taxon-name-part-type="species">barrybrowni</tp:taxon-name-part></tp:taxon-name></italic> inhabits depths of 95–160 m vs. &lt; 35 m for <italic><tp:taxon-name><tp:taxon-name-part taxon-name-part-type="genus">Scorpaenodes</tp:taxon-name-part> <tp:taxon-name-part taxon-name-part-type="species">caribbaeus</tp:taxon-name-part></tp:taxon-name></italic> and 8–82 m for <italic><tp:taxon-name><tp:taxon-name-part taxon-name-part-type="genus">Scorpaenodes</tp:taxon-name-part> <tp:taxon-name-part taxon-name-part-type="species">tredecimspinosus</tp:taxon-name-part></tp:taxon-name></italic> (<xref ref-type="bibr" rid="B14">Robertson and Van Tassell 2015</xref>).</p><table-wrap id="T3" position="float" orientation="portrait"><label>Table 3.</label><caption><p>Comparison of morphological characters in <italic><tp:taxon-name><tp:taxon-name-part taxon-name-part-type="genus">Scorpaenodes</tp:taxon-name-part> <tp:taxon-name-part taxon-name-part-type="species">barrybrowni</tp:taxon-name-part></tp:taxon-name></italic>, sp. n., <italic><tp:taxon-name><tp:taxon-name-part taxon-name-part-type="genus">Scorpaenodes</tp:taxon-name-part> <tp:taxon-name-part taxon-name-part-type="species">caribbaeus</tp:taxon-name-part></tp:taxon-name></italic>, and <italic><tp:taxon-name><tp:taxon-name-part taxon-name-part-type="genus">Scorpaenodes</tp:taxon-name-part> <tp:taxon-name-part taxon-name-part-type="species">tredecimspinosus</tp:taxon-name-part></tp:taxon-name></italic>.</p></caption><table id="TID0EDOAG" rules="all"><tbody><tr><th rowspan="1" colspan="1"/><th rowspan="1" colspan="1">
              <italic><tp:taxon-name><tp:taxon-name-part taxon-name-part-type="genus">Scorpaenodes</tp:taxon-name-part> <tp:taxon-name-part taxon-name-part-type="species">barrybrowni</tp:taxon-name-part></tp:taxon-name></italic> sp. n.<break/> n = 5</th><th rowspan="1" colspan="1">
              <italic><tp:taxon-name><tp:taxon-name-part taxon-name-part-type="genus">Scorpaenodes</tp:taxon-name-part> <tp:taxon-name-part taxon-name-part-type="species">caribbaeus</tp:taxon-name-part></tp:taxon-name></italic>
              <break/> n = 15</th><th rowspan="1" colspan="1">
              <italic><tp:taxon-name><tp:taxon-name-part taxon-name-part-type="genus">Scorpaenodes</tp:taxon-name-part> <tp:taxon-name-part taxon-name-part-type="species">tredecimspinosus</tp:taxon-name-part></tp:taxon-name></italic>
              <break/> n = 13</th></tr><tr><td rowspan="1" colspan="1">Maximum SL (mm)</td><td rowspan="1" colspan="1">&lt; 50</td><td rowspan="1" colspan="1">&gt; 60</td><td rowspan="1" colspan="1">&lt; 50</td></tr><tr><td rowspan="1" colspan="1">Body depth/ SL</td><td rowspan="1" colspan="1">30–32%</td><td rowspan="1" colspan="1">33–39%</td><td rowspan="1" colspan="1">32–41%</td></tr><tr><td rowspan="1" colspan="1">Caudal peduncle depth/ SL</td><td rowspan="1" colspan="1">9–10%</td><td rowspan="1" colspan="1">10–12%</td><td rowspan="1" colspan="1">11–12%</td></tr><tr><td rowspan="1" colspan="1">Soft dorsal-fin rays</td><td rowspan="1" colspan="1">8</td><td rowspan="1" colspan="1">9</td><td rowspan="1" colspan="1">9</td></tr><tr><td rowspan="1" colspan="1">Pectoral-fin rays</td><td rowspan="1" colspan="1">16–17</td><td rowspan="1" colspan="1">18–20</td><td rowspan="1" colspan="1">16–17</td></tr><tr><td rowspan="1" colspan="1">Caudal-fin rays</td><td rowspan="1" colspan="1">25–27</td><td rowspan="1" colspan="1">23–24</td><td rowspan="1" colspan="1">23–24</td></tr><tr><td rowspan="1" colspan="1">Pre-caudal + caudal vertebrae</td><td rowspan="1" colspan="1">8+16</td><td rowspan="1" colspan="1">9+15</td><td rowspan="1" colspan="1">8+16</td></tr><tr><td rowspan="1" colspan="1">Pored lateral line scales</td><td rowspan="1" colspan="1">8–10</td><td rowspan="1" colspan="1">22–25</td><td rowspan="1" colspan="1">22–23</td></tr><tr><td rowspan="1" colspan="1">Suborbital spines</td><td rowspan="1" colspan="1">4–5</td><td rowspan="1" colspan="1">3–6</td><td rowspan="1" colspan="1">1–3</td></tr><tr><td rowspan="1" colspan="1">Secondary suborbital spines</td><td rowspan="1" colspan="1">Absent</td><td rowspan="1" colspan="1">Present</td><td rowspan="1" colspan="1">Absent</td></tr><tr><td rowspan="1" colspan="1">Suborbital ridge pores</td><td rowspan="1" colspan="1">2, large</td><td rowspan="1" colspan="1">Multiple, small</td><td rowspan="1" colspan="1">Multiple, small</td></tr><tr><td rowspan="1" colspan="1">Coronal spines</td><td rowspan="1" colspan="1">Absent</td><td rowspan="1" colspan="1">Usually present</td><td rowspan="1" colspan="1">Usually present</td></tr><tr><td rowspan="1" colspan="1">Interorbital spines</td><td rowspan="1" colspan="1">Absent</td><td rowspan="1" colspan="1">Usually present</td><td rowspan="1" colspan="1">Usually present</td></tr><tr><td rowspan="1" colspan="1">Upper posttemporal spines</td><td rowspan="1" colspan="1">Absent</td><td rowspan="1" colspan="1">Usually present</td><td rowspan="1" colspan="1">Sometimes present</td></tr><tr><td rowspan="1" colspan="1">Gill raker shape</td><td rowspan="1" colspan="1">Slender</td><td rowspan="1" colspan="1">Stout</td><td rowspan="1" colspan="1">Stout</td></tr><tr><td rowspan="1" colspan="1">Pseudobranch lamallae</td><td rowspan="1" colspan="1">Stout</td><td rowspan="1" colspan="1">Slender</td><td rowspan="1" colspan="1">Slender</td></tr><tr><td rowspan="1" colspan="1">Pectoral fin color</td><td rowspan="1" colspan="1">Orange-red and yellow</td><td rowspan="1" colspan="1">Brownish red and yellow</td><td rowspan="1" colspan="1">Dark red and pink</td></tr></tbody></table></table-wrap><p>Additional characters that differentiate <italic><tp:taxon-name><tp:taxon-name-part taxon-name-part-type="genus">Scorpaenodes</tp:taxon-name-part> <tp:taxon-name-part taxon-name-part-type="species">barrybrowni</tp:taxon-name-part></tp:taxon-name></italic> from <italic><tp:taxon-name><tp:taxon-name-part taxon-name-part-type="genus">Scorpaenodes</tp:taxon-name-part> <tp:taxon-name-part taxon-name-part-type="species">caribbaeus</tp:taxon-name-part></tp:taxon-name></italic> include fewer soft dorsal-fin rays (8 in <italic><tp:taxon-name><tp:taxon-name-part taxon-name-part-type="genus">Scorpaenodes</tp:taxon-name-part> <tp:taxon-name-part taxon-name-part-type="species">barrybrowni</tp:taxon-name-part></tp:taxon-name></italic> vs. 9 in <italic><tp:taxon-name><tp:taxon-name-part taxon-name-part-type="genus">Scorpaenodes</tp:taxon-name-part> <tp:taxon-name-part taxon-name-part-type="species">caribbaeus</tp:taxon-name-part></tp:taxon-name></italic>); usually fewer pectoral-fin rays (16–17 vs. 17–20); absence of secondary suborbital spines (vs. usually 1 or more), different vertebral counts (8 precaudal + 16 caudal vs. 9 + 15), fewer spine-associated cirri on head (<italic><tp:taxon-name><tp:taxon-name-part taxon-name-part-type="genus">Scorpaenodes</tp:taxon-name-part> <tp:taxon-name-part taxon-name-part-type="species">barrybrowni</tp:taxon-name-part></tp:taxon-name></italic> lacks cirri associated with postocular, tympanic, supraclethral, and lower posttemporal spines, <italic><tp:taxon-name><tp:taxon-name-part taxon-name-part-type="genus">Scorpaenodes</tp:taxon-name-part> <tp:taxon-name-part taxon-name-part-type="species">caribbaeus</tp:taxon-name-part></tp:taxon-name></italic> has cirri associated with most spines on the head). <italic><tp:taxon-name><tp:taxon-name-part taxon-name-part-type="genus">Scorpaenodes</tp:taxon-name-part> <tp:taxon-name-part taxon-name-part-type="species">barrybrowni</tp:taxon-name-part></tp:taxon-name></italic> is smaller, reaching approximately 47 mm SL vs. 85 mm SL in <italic><tp:taxon-name><tp:taxon-name-part taxon-name-part-type="genus">Scorpaenodes</tp:taxon-name-part> <tp:taxon-name-part taxon-name-part-type="species">caribbaeus</tp:taxon-name-part></tp:taxon-name></italic>.</p><p>Additional characters that distinguish <italic><tp:taxon-name><tp:taxon-name-part taxon-name-part-type="genus">Scorpaenodes</tp:taxon-name-part> <tp:taxon-name-part taxon-name-part-type="species">barrybrowni</tp:taxon-name-part></tp:taxon-name></italic> from <italic><tp:taxon-name><tp:taxon-name-part taxon-name-part-type="genus">Scorpaenodes</tp:taxon-name-part> <tp:taxon-name-part taxon-name-part-type="species">tredecimspinosus</tp:taxon-name-part></tp:taxon-name></italic> include more suborbital spines (4–5 in <italic><tp:taxon-name><tp:taxon-name-part taxon-name-part-type="genus">Scorpaenodes</tp:taxon-name-part> <tp:taxon-name-part taxon-name-part-type="species">barrybrowni</tp:taxon-name-part></tp:taxon-name></italic> vs. usually 2, occasionally 1 or 3, in <italic><tp:taxon-name><tp:taxon-name-part taxon-name-part-type="genus">Scorpaenodes</tp:taxon-name-part> <tp:taxon-name-part taxon-name-part-type="species">tredecimspinosus</tp:taxon-name-part></tp:taxon-name></italic>) and fewer soft dorsal-fin rays (8 vs. 9). Both species reach a similar maximum size (47 vs. 45 mm SL).</p><!--PageBreak--></tp:treatment-sec><tp:treatment-sec sec-type="material" id="SECID0EVUBG"><title>Comparative material examined.</title><p>
              <italic><tp:taxon-name><tp:taxon-name-part taxon-name-part-type="genus">Scorpaenodes</tp:taxon-name-part> <tp:taxon-name-part taxon-name-part-type="species">caribbaeus</tp:taxon-name-part></tp:taxon-name></italic>, 15 specimens, 20.1–63.7 mm. BAHAMAS: <named-content xmlns:xlink="http://www.w3.org/1999/xlink" content-type="dwc:institutional_code" xlink:type="simple">USNM</named-content> 415441, Smithsonian DNA number <abbrev xmlns:xlink="http://www.w3.org/1999/xlink" xlink:title="Bahamas" id="ABBRID0ENVBG" xlink:type="simple">BAH</abbrev> 10006, 43.3 mm SL, <abbrev xmlns:xlink="http://www.w3.org/1999/xlink" xlink:title="Bahamas" id="ABBRID0E2VBG" xlink:type="simple">BAH</abbrev> 10-01, Berry Islands, Great Stirrup Cay, <named-content xmlns:xlink="http://www.w3.org/1999/xlink" content-type="dwc:verbatimCoordinates" xlink:type="simple"><named-content content-type="geo-json" specific-use="{&#34;type&#34;:&#34;Point&#34;,&#34;coordinates&#34;:[-77.918900,25.826100]}" id="NCID0EIWBG" xlink:type="simple">25.8261°N, 77.9189°W</named-content></named-content>, 6–9 m, 7 August 2010, C. Baldwin, A. Driskell, L. Lang; <named-content xmlns:xlink="http://www.w3.org/1999/xlink" content-type="dwc:institutional_code" xlink:type="simple">USNM</named-content> 415442, Smithsonian DNA number <abbrev xmlns:xlink="http://www.w3.org/1999/xlink" xlink:title="Bahamas" id="ABBRID0EVWBG" xlink:type="simple">BAH</abbrev> 10007, 29.4 mm SL, <abbrev xmlns:xlink="http://www.w3.org/1999/xlink" xlink:title="Bahamas" id="ABBRID0EDXBG" xlink:type="simple">BAH</abbrev> 10-01, Berry Islands, Great Stirrup Cay, <named-content xmlns:xlink="http://www.w3.org/1999/xlink" content-type="dwc:verbatimCoordinates" xlink:type="simple"><named-content content-type="geo-json" specific-use="{&#34;type&#34;:&#34;Point&#34;,&#34;coordinates&#34;:[-77.918900,25.826100]}" id="NCID0EQXBG" xlink:type="simple">25.8261°N, 77.9189°W</named-content></named-content>, 6–9 m, 7 August 2010, C. Baldwin, A. Driskell, L. Lang. BELIZE: <named-content xmlns:xlink="http://www.w3.org/1999/xlink" content-type="dwc:institutional_code" xlink:type="simple">USNM</named-content> 404029, Smithsonian DNA number <ext-link xmlns:xlink="http://www.w3.org/1999/xlink" ext-link-type="gen" xlink:href="BLZ10029" xlink:type="simple">BLZ10029</ext-link>, 25.5 mm SL, CB10-02, Shallow spur and groove off north side of Carrie Bow Cay, <named-content xmlns:xlink="http://www.w3.org/1999/xlink" content-type="dwc:verbatimCoordinates" xlink:type="simple"><named-content content-type="geo-json" specific-use="{&#34;type&#34;:&#34;Point&#34;,&#34;coordinates&#34;:[-88.078300,16.800700]}" id="NCID0EJYBG" xlink:type="simple">16.8007°N, 88.0783°W</named-content></named-content>, 0–12 m, 11 November 2010, C. Baldwin, M. Fagan-Halloran; <named-content xmlns:xlink="http://www.w3.org/1999/xlink" content-type="dwc:institutional_code" xlink:type="simple">USNM</named-content> 415314, Smithsonian DNA number BLZ 8313, 27.1 mm SL, CB 08-29, Sand bores ~ 3 miles southwest of Carrie Bow Cay, <named-content xmlns:xlink="http://www.w3.org/1999/xlink" content-type="dwc:verbatimCoordinates" xlink:type="simple"><named-content content-type="geo-json" specific-use="{&#34;type&#34;:&#34;Point&#34;,&#34;coordinates&#34;:[-88.111700,16.771800]}" id="NCID0EEZBG" xlink:type="simple">16.7718°N, 88.1117°W</named-content></named-content>, 0–9 m, 24 May 2008, C. Baldwin, Z. Foltz, D. Smith; <named-content xmlns:xlink="http://www.w3.org/1999/xlink" content-type="dwc:institutional_code" xlink:type="simple">USNM</named-content> 415248, Smithsonian DNA number BLZ 8176, 32.9 mm SL, CB 08-17, Whale Shoals, South Cut, in and out of reef, <named-content xmlns:xlink="http://www.w3.org/1999/xlink" content-type="dwc:verbatimCoordinates" xlink:type="simple"><named-content content-type="geo-json" specific-use="{&#34;type&#34;:&#34;Point&#34;,&#34;coordinates&#34;:[-88.076100,16.759800]}" id="NCID0E6ZBG" xlink:type="simple">16.7598°N, 88.0761°W</named-content></named-content>, 0–5 m, 20 May 2008, C. Baldwin, Z. Foltz, L. Weigt; <named-content xmlns:xlink="http://www.w3.org/1999/xlink" content-type="dwc:institutional_code" xlink:type="simple">USNM</named-content> 415016, Smithsonian DNA number BLZ 7156, 33.5 mm SL, CB 07-14, Outer ridge east of Carrie Bow Cay, 21–23 m, 16 January 2007, D. Miller, J. Mounts; <named-content xmlns:xlink="http://www.w3.org/1999/xlink" content-type="dwc:institutional_code" xlink:type="simple">USNM</named-content> 421926, Smithsonian DNA number BLZ 8358, 48.1 mm SL, CB 08-32, Tobacco Cay, <named-content xmlns:xlink="http://www.w3.org/1999/xlink" content-type="dwc:verbatimCoordinates" xlink:type="simple"><named-content content-type="geo-json" specific-use="{&#34;type&#34;:&#34;Point&#34;,&#34;coordinates&#34;:[-88.064900,16.889900]}" id="NCID0EN2BG" xlink:type="simple">16.8899°N, 88.0649°W</named-content></named-content>, 0–5 m, 25 May 2008, C. Baldwin, Z. Foltz, D. Smith, L. Weigt. CURAÇAO: <named-content xmlns:xlink="http://www.w3.org/1999/xlink" content-type="dwc:institutional_code" xlink:type="simple">USNM</named-content> 413616, Smithsonian DNA number <abbrev xmlns:xlink="http://www.w3.org/1999/xlink" xlink:title="Curaçao" id="ABBRID0E12BG" xlink:type="simple">CUR</abbrev> 8209, 46.8 mm SL, <abbrev xmlns:xlink="http://www.w3.org/1999/xlink" xlink:title="Curaçao" id="ABBRID0EC3BG" xlink:type="simple">CUR</abbrev> 08-04, Boca Sami, <named-content xmlns:xlink="http://www.w3.org/1999/xlink" content-type="dwc:verbatimCoordinates" xlink:type="simple"><named-content content-type="geo-json" specific-use="{&#34;type&#34;:&#34;Point&#34;,&#34;coordinates&#34;:[-68.999400,12.148700]}" id="NCID0EJ3BG" xlink:type="simple">12.1487°N, 68.9994°W</named-content></named-content>, 0–3 m, 13 March 2008, C. <!--PageBreak-->Baldwin, L. Weigt; <named-content xmlns:xlink="http://www.w3.org/1999/xlink" content-type="dwc:institutional_code" xlink:type="simple">USNM</named-content> 414799, Smithsonian DNA number <abbrev xmlns:xlink="http://www.w3.org/1999/xlink" xlink:title="Curaçao" id="ABBRID0EY3BG" xlink:type="simple">CUR</abbrev> 12259, 25.6 mm SL, CUR12-03, Klein Curaçao, northwest tip of island, 6–15 m, 11 August 2012, C. Baldwin, A. Driskell; <named-content xmlns:xlink="http://www.w3.org/1999/xlink" content-type="dwc:institutional_code" xlink:type="simple">USNM</named-content> 413818, Smithsonian DNA number <abbrev xmlns:xlink="http://www.w3.org/1999/xlink" xlink:title="Curaçao" id="ABBRID0EI4BG" xlink:type="simple">CUR</abbrev> 12260, 20.1 mm SL, CUR12-03, Klein Curaçao, northwest tip of island, 6–15 m, 11 August 2012, C. Baldwin, A. Driskell. PANAMA: <named-content xmlns:xlink="http://www.w3.org/1999/xlink" content-type="dwc:institutional_code" xlink:type="simple">USNM</named-content> 81619, Holotype, 63.7 mm SL, Toro Point, Canal Zone, Atlantic at Colon, 19 May 1911, S. Meek, S. Hildebrand. TRINIDAD AND TOBAGO: <named-content xmlns:xlink="http://www.w3.org/1999/xlink" content-type="dwc:institutional_code" xlink:type="simple">USNM</named-content> 413274, Smithsonian DNA number Smithsonian DNA number TOB 9097, 50.8 mm SL, TOB 09-04, Tobago, Store Bay, <named-content xmlns:xlink="http://www.w3.org/1999/xlink" content-type="dwc:verbatimCoordinates" xlink:type="simple"><named-content content-type="geo-json" specific-use="{&#34;type&#34;:&#34;Point&#34;,&#34;coordinates&#34;:[-60.842300,11.155800]}" id="NCID0EP5BG" xlink:type="simple">11.1558°N, 60.8423°W</named-content></named-content>, 5–9 m, 16 March 2009, C. Baldwin, L. Weigt, D. Smith; <named-content xmlns:xlink="http://www.w3.org/1999/xlink" content-type="dwc:institutional_code" xlink:type="simple">USNM</named-content> 413273, Smithsonian DNA number TOB 9096, 55.1 mm SL, TOB 09-04, Tobago, Store Bay, <named-content xmlns:xlink="http://www.w3.org/1999/xlink" content-type="dwc:verbatimCoordinates" xlink:type="simple"><named-content content-type="geo-json" specific-use="{&#34;type&#34;:&#34;Point&#34;,&#34;coordinates&#34;:[-60.842300,11.155800]}" id="NCID0ED6BG" xlink:type="simple">11.1558°N, 60.8423°W</named-content></named-content>, 5–9 m, 16 March 2009, C. Baldwin, L. Weigt, D. Smith. TURKS AND CAICOS ISLANDS: <named-content xmlns:xlink="http://www.w3.org/1999/xlink" content-type="dwc:institutional_code" xlink:type="simple">USNM</named-content> 414116, Smithsonian DNA number TCI 9394, 41 mm SL, TCI 09-09, South Caicos, East Bay, <named-content xmlns:xlink="http://www.w3.org/1999/xlink" content-type="dwc:verbatimCoordinates" xlink:type="simple"><named-content content-type="geo-json" specific-use="{&#34;type&#34;:&#34;Point&#34;,&#34;coordinates&#34;:[-71.480100,21.537400]}" id="NCID0E26BG" xlink:type="simple">21.5374°N, 71.4801°W</named-content></named-content>, 0–5 m, 9 October 2009, J. Williams, C. Castillo, M. Fagan-Halloran, B. Holt, B. Matulis; <named-content xmlns:xlink="http://www.w3.org/1999/xlink" content-type="dwc:institutional_code" xlink:type="simple">USNM</named-content> 414115, Smithsonian DNA number TCI 9393, 45 mm SL, TCI 09-09, South Caicos, East Bay, <named-content xmlns:xlink="http://www.w3.org/1999/xlink" content-type="dwc:verbatimCoordinates" xlink:type="simple"><named-content content-type="geo-json" specific-use="{&#34;type&#34;:&#34;Point&#34;,&#34;coordinates&#34;:[-71.480100,21.537400]}" id="NCID0EQAAI" xlink:type="simple">21.5374°N, 71.4801°W</named-content></named-content>, 0–5 m, 9 October 2009, J. Williams, C. Castillo, M. Fagan-Halloran, B. Holt, B. Matulis.</p><p>
              <italic><tp:taxon-name><tp:taxon-name-part taxon-name-part-type="genus">Scorpaenodes</tp:taxon-name-part> <tp:taxon-name-part taxon-name-part-type="species">tredecimspinosus</tp:taxon-name-part></tp:taxon-name></italic>, 13 specimens, 20.7–44.8 mm. BAHAMAS: <named-content xmlns:xlink="http://www.w3.org/1999/xlink" content-type="dwc:institutional_code" xlink:type="simple">USNM</named-content> 415463, Smithsonian DNA number <abbrev xmlns:xlink="http://www.w3.org/1999/xlink" xlink:title="Bahamas" id="ABBRID0EJBAI" xlink:type="simple">BAH</abbrev> 10048, 35.3 mm SL, <abbrev xmlns:xlink="http://www.w3.org/1999/xlink" xlink:title="Bahamas" id="ABBRID0EXBAI" xlink:type="simple">BAH</abbrev> 10-07, Berry Islands, Great Stirrup Cay, <named-content xmlns:xlink="http://www.w3.org/1999/xlink" content-type="dwc:verbatimCoordinates" xlink:type="simple"><named-content content-type="geo-json" specific-use="{&#34;type&#34;:&#34;Point&#34;,&#34;coordinates&#34;:[-77.918900,25.826100]}" id="NCID0EECAI" xlink:type="simple">25.8261°N, 77.9189°W</named-content></named-content>, 9 m, 9 August 2010, C. Baldwin, A. Driskell, J. Lang; <named-content xmlns:xlink="http://www.w3.org/1999/xlink" content-type="dwc:institutional_code" xlink:type="simple">USNM</named-content> 415512, Smithsonian DNA number <abbrev xmlns:xlink="http://www.w3.org/1999/xlink" xlink:title="Bahamas" id="ABBRID0ERCAI" xlink:type="simple">BAH</abbrev> 10140, 26.7 mm SL, <abbrev xmlns:xlink="http://www.w3.org/1999/xlink" xlink:title="Bahamas" id="ABBRID0E6CAI" xlink:type="simple">BAH</abbrev> 10-11, Berry Islands, Chub Cay, <named-content xmlns:xlink="http://www.w3.org/1999/xlink" content-type="dwc:verbatimCoordinates" xlink:type="simple"><named-content content-type="geo-json" specific-use="{&#34;type&#34;:&#34;Point&#34;,&#34;coordinates&#34;:[-77.890900,25.399300]}" id="NCID0EMDAI" xlink:type="simple">25.3993°N, 77.8909°W</named-content></named-content>, 21–24 m, 11 August 2010, C. Baldwin, A. Driskell. BELIZE: <named-content xmlns:xlink="http://www.w3.org/1999/xlink" content-type="dwc:institutional_code" xlink:type="simple">USNM</named-content> 415200, Smithsonian DNA number BLZ 8037, 24.7 mm SL, CB 08-02, Curlew, outer ridge, <named-content xmlns:xlink="http://www.w3.org/1999/xlink" content-type="dwc:verbatimCoordinates" xlink:type="simple"><named-content content-type="geo-json" specific-use="{&#34;type&#34;:&#34;Point&#34;,&#34;coordinates&#34;:[-88.078100,16.790000]}" id="NCID0EHEAI" xlink:type="simple">16.7900°N, 88.0781°W</named-content></named-content>, 5–8 m, 15 May 2008, C. Baldwin, Z. Foltz, L. Weigt; <named-content xmlns:xlink="http://www.w3.org/1999/xlink" content-type="dwc:institutional_code" xlink:type="simple">USNM</named-content> 415331, BLZ 8359, 29.3 mm SL, CB 08-32, Tobacco Cay, <named-content xmlns:xlink="http://www.w3.org/1999/xlink" content-type="dwc:verbatimCoordinates" xlink:type="simple"><named-content content-type="geo-json" specific-use="{&#34;type&#34;:&#34;Point&#34;,&#34;coordinates&#34;:[-88.064900,16.889900]}" id="NCID0E5EAI" xlink:type="simple">16.8899°N, 88.0649°W</named-content></named-content>, 0–5 m, 25 May 2008, C. Baldwin, Z. Foltz, D. Smith, L. Weigt. BONAIRE: <named-content xmlns:xlink="http://www.w3.org/1999/xlink" content-type="dwc:institutional_code" xlink:type="simple">USNM</named-content> 216451, Paralectotype, 36.1 mm SL, Dutch West Indies, Bonaire, 1904, J. Boeke. CURAÇAO: <named-content xmlns:xlink="http://www.w3.org/1999/xlink" content-type="dwc:institutional_code" xlink:type="simple">USNM</named-content> 413408, Smithsonian DNA number <abbrev xmlns:xlink="http://www.w3.org/1999/xlink" xlink:title="Curaçao" id="ABBRID0ETFAI" xlink:type="simple">CUR</abbrev> 8204, 28.1 mm SL, <abbrev xmlns:xlink="http://www.w3.org/1999/xlink" xlink:title="Curaçao" id="ABBRID0E2FAI" xlink:type="simple">CUR</abbrev> 08-04, Boca Sami, <named-content xmlns:xlink="http://www.w3.org/1999/xlink" content-type="dwc:verbatimCoordinates" xlink:type="simple"><named-content content-type="geo-json" specific-use="{&#34;type&#34;:&#34;Point&#34;,&#34;coordinates&#34;:[-68.999400,12.148700]}" id="NCID0ECGAI" xlink:type="simple">12.1487°N, 68.9994°W</named-content></named-content>, 0–3 m, 13 March 2008, C. Baldwin, L. Weigt; <named-content xmlns:xlink="http://www.w3.org/1999/xlink" content-type="dwc:institutional_code" xlink:type="simple">USNM</named-content> 413812, Smithsonian DNA number <abbrev xmlns:xlink="http://www.w3.org/1999/xlink" xlink:title="Curaçao" id="ABBRID0EPGAI" xlink:type="simple">CUR</abbrev> 12261, 25.3 mm SL, CUR12-03, Klein Curaçao, northwest tip of island, <named-content xmlns:xlink="http://www.w3.org/1999/xlink" content-type="dwc:verbatimCoordinates" xlink:type="simple"><named-content content-type="geo-json" specific-use="{&#34;type&#34;:&#34;Point&#34;,&#34;coordinates&#34;:[-68.651300,11.998500]}" id="NCID0E1GAI" xlink:type="simple">11.9985°N, 68.6513°W</named-content></named-content>, 6–15 m, 11 August 2012, C. Baldwin, A. Driskell; <named-content xmlns:xlink="http://www.w3.org/1999/xlink" content-type="dwc:institutional_code" xlink:type="simple">USNM</named-content> 413836, Smithsonian DNA number <abbrev xmlns:xlink="http://www.w3.org/1999/xlink" xlink:title="Curaçao" id="ABBRID0EHHAI" xlink:type="simple">CUR</abbrev> 12178, 20.7 mm SL, CUR12-02, Klein Curaçao, southwest tip of island, <named-content xmlns:xlink="http://www.w3.org/1999/xlink" content-type="dwc:verbatimCoordinates" xlink:type="simple"><named-content content-type="geo-json" specific-use="{&#34;type&#34;:&#34;Point&#34;,&#34;coordinates&#34;:[-68.646200,11.975800]}" id="NCID0ESHAI" xlink:type="simple">11.9758°N, 68.6462°W</named-content></named-content>, 0–3 m, 11 August 2012, D. R. Robertson, C. Castillo, P. Mace. TRINIDAD AND TOBAGO: <named-content xmlns:xlink="http://www.w3.org/1999/xlink" content-type="dwc:institutional_code" xlink:type="simple">USNM</named-content> 319121, 37.7 mm SL, JTW 90-10, Tobago, Buccoo Reef, outer reef slope, <named-content xmlns:xlink="http://www.w3.org/1999/xlink" content-type="dwc:verbatimCoordinates" xlink:type="simple"><named-content content-type="geo-json" specific-use="{&#34;type&#34;:&#34;Point&#34;,&#34;coordinates&#34;:[-60.822800,11.185000]}" id="NCID0EGIAI" xlink:type="simple">11.1850°N, 60.8228°W</named-content></named-content>, 14 m, 10 September 1990, J. Williams, J. Howe, G. Johnson, S. Blum, M. Nizinski, T. Munroe; <named-content xmlns:xlink="http://www.w3.org/1999/xlink" content-type="dwc:institutional_code" xlink:type="simple">USNM</named-content> 413271, Smithsonian DNA number TOB 9098, 33.7 mm SL, TOB 09-04, Tobago, Store Bay, <named-content xmlns:xlink="http://www.w3.org/1999/xlink" content-type="dwc:verbatimCoordinates" xlink:type="simple"><named-content content-type="geo-json" specific-use="{&#34;type&#34;:&#34;Point&#34;,&#34;coordinates&#34;:[-60.842300,11.155800]}" id="NCID0E1IAI" xlink:type="simple">11.1558°N, 60.8423°W</named-content></named-content>, 5–9 m, 16 March 2009, C. Baldwin, L. Weigt, D. Smith. TURKS AND CAICOS ISLANDS: <named-content xmlns:xlink="http://www.w3.org/1999/xlink" content-type="dwc:institutional_code" xlink:type="simple">USNM</named-content> 411912, Smithsonian DNA number TCI 9036, 22.8 mm SL, <!--PageBreak-->TCI 09-01, South Caicos, East Bay, <named-content xmlns:xlink="http://www.w3.org/1999/xlink" content-type="dwc:verbatimCoordinates" xlink:type="simple"><named-content content-type="geo-json" specific-use="{&#34;type&#34;:&#34;Point&#34;,&#34;coordinates&#34;:[-71.517600,21.491900]}" id="NCID0EUJAI" xlink:type="simple">21.4919°N, 71.5176°W</named-content></named-content>, 0–2 m, 7 October 2009, C. Baldwin, J. Williams, L. Weigt, C. Castillo, M. Fagan-Halloran, B. Holt, B. Matulis. UNITED STATES, FLORIDA: <named-content xmlns:xlink="http://www.w3.org/1999/xlink" content-type="dwc:institutional_code" xlink:type="simple">USNM</named-content> 108875, 38.3 mm SL, South of Tortugas, 82 m, 14 July 1915, W. Longley; <named-content xmlns:xlink="http://www.w3.org/1999/xlink" content-type="dwc:institutional_code" xlink:type="simple">USNM</named-content> 108876, 44.8 mm SL, South of Tortugas, 82 m, 14 July 1915, W. Longley.</p></tp:treatment-sec><ref-list><ref id="B12"><mixed-citation xmlns:xlink="http://www.w3.org/1999/xlink" xlink:type="simple">
          <person-group><name name-style="western"><surname>Poss</surname><given-names>SG</given-names></name><name name-style="western"><surname>Eschmeyer</surname><given-names>WN</given-names></name></person-group> (<year>2003</year>) <article-title><tp:taxon-name><tp:taxon-name-part taxon-name-part-type="family">Scorpaenidae</tp:taxon-name-part></tp:taxon-name></article-title> In: <person-group><name name-style="western"><surname>Carpenter</surname><given-names>KE</given-names></name></person-group> (<role>Ed.</role>) <source>The living marine resources of the Western Central Atlantic. Volume 2: Bony fishes part 1 (<tp:taxon-name><tp:taxon-name-part taxon-name-part-type="family">Acipenseridae</tp:taxon-name-part></tp:taxon-name> to <tp:taxon-name><tp:taxon-name-part taxon-name-part-type="family">Grammatidae</tp:taxon-name-part></tp:taxon-name>). FAO species identification guide for fishery purposes and American Society of Ichthyologists and Herpetologists Special Publication No. 5</source>. <publisher-name>FAO</publisher-name>, <publisher-loc>Rome</publisher-loc>, <fpage>1232</fpage>–<lpage>1265</lpage>.</mixed-citation></ref><ref id="B14"><mixed-citation xmlns:xlink="http://www.w3.org/1999/xlink" xlink:type="simple">
          <person-group><name name-style="western"><surname>Robertson</surname><given-names>DR</given-names></name><name name-style="western"><surname>Van Tassell</surname><given-names>JL</given-names></name></person-group> (<year>2015</year>) <source>Shorefishes of the Greater Caribbean: online information system</source>. <comment>Version 1.0</comment> <publisher-name>Smithsonian Tropical Research Institute</publisher-name>, <publisher-loc>Balboa, Panamá</publisher-loc>. <ext-link xlink:type="simple" ext-link-type="uri" xlink:href="http://biogeodb.stri.si.edu/caribbean/en/pages">http://biogeodb.stri.si.edu/caribbean/en/pages</ext-link> [<date-in-citation content-type="access-date">accessed April 2015</date-in-citation>]</mixed-citation></ref></ref-list></tp:taxon-treatment>
